# Supplementary material for: Identifying and prioritising climate change adaptation actions for greater one-horned rhinoceros (Rhinoceros unicornis) conservation in Nepal
Source: PeerJ. 2022 Jan 10;10:e12795. doi: 10.7717/peerj.12795 (PMC8757373; doi:10.7717/peerj.12795)
Supplement: Supplemental Information 2 [file peerj-10-12795-s002.xlsx]

## Sheet: Raw Data
SN	Participant code	Age group	Gender	Affiliation	Experience	a	b	c	d	e	f	g	h	i	j	k	l	m	n	o	p	q	r	s	t
1	P1.1	3	1	1	3	0	0	5	7	0	6	4	0	0	0	0	0	8	1	9	3	0	0	0	2
2	P1.2	2	1	1	3	2	0	6	4	0	5	3	8	0	0	0	0	1	0	9	0	0	0	0	7
3	P1.3	3	1	1	3	2	0	8	6	0	0	1	4	9	0	0	0	3	0	7	0	0	0	0	5
4	P1.4	1	1	1	2	0	0	4	5	0	3	0	7	9	2	0	0	1	0	8	0	0	0	0	6
5	P1.5	4	2	2	3	8	2	5	4	1	3	0	9	0	0	0	0	6	0	0	0	0	0	0	7
6	P1.6	3	1	3	3	0	0	0	6	0	3	7	9	8	0	0	4	1	0	0	0	0	5	0	2
7	P1.7	4	1	3	3	5	1	4	7	0	0	0	9	0	0	6	0	2	0	0	0	8	0	0	3
8	P1.8	4	1	2	3	0	0	7	8	2	0	0	9	0	0	0	0	4	0	6	0	5	1	0	3
9	P1.9	4	1	2	3	5	0	4	6	0	0	7	9	8	1	0	0	2	0	0	0	0	0	0	3
10	P1.10	1	1	1	2	2	0	4	1	0	5	7	8	0	0	0	0	3	0	6	0	0	0	0	9
11	P1.11	3	2	1	3	2	0	8	6	0	0	1	5	9	0	0	0	3	0	7	0	0	0	0	4
12	P1.12	3	1	1	3	0	0	5	7	0	6	8	0	0	0	0	0	9	1	0	3	0	0	4	2
13	P1.13	2	1	1	3	6	2	5	0	1	3	0	4	9	0	0	0	8	0	0	0	0	0	0	7
14	P1.14	3	1	1	3	0	0	4	1	0	5	3	8	6	0	0	0	7	0	9	0	0	0	0	2
15	P1.15	4	1	2	3	2	0	6	8	0	0	1	7	9	0	0	0	3	0	5	0	0	0	0	4
16	P1.16	2	1	1	3	0	0	5	7	0	0	8	0	0	0	0	0	6	1	9	3	0	0	4	2
17	P1.17	3	1	1	3	0	0	4	3	0	1	0	7	9	2	0	0	8	0	5	0	0	0	0	6

## Sheet: Coding
Coding
Age group
1	18 to 30 years
2	31 to 40 years
3	40 to 50 years
4	>30 years
Gender
1	Male
2	Female
Affiliation
1	Government organisation
2	Non-government organisation
3	Community organisation
Experience
1	<5 years
2	5 to 15 years
3	>15 years
Adaptation actions
a	Expand the existing protected areas
b	Establish new protected areas
c	Mange grasslands
d	Manage wetlands
e	Practice controlled burning
f	Control invasive species
g	Restore corridor and connectivity
h	Identify and protect climate refugia
i	Design and construct earthen mounds in floodplain grasslands
j	Conserve biodiversity at landscape level
k	Manage buffer zone
l	Prepare species conservation action plan
m	Integrate climate change impacts in species conservation action plan
n	Translocate species to other suitable habitats
o	Translocate species to future suitable habitat
p	Strengthen anti-poaching operation
q	Control water pollution
r	Mitigate human-wildlife conflicts
s	Conduct periodic census and Id-based monitoring
t	Initiate experimental research and monitoring of climate change effects
Priority score
0	Not in priority
9	Highest priority
