# Supplementary material for: Identifying and prioritising climate change adaptation actions for greater one-horned rhinoceros (Rhinoceros unicornis) conservation in Nepal
Source: PeerJ. 2022 Jan 10;10:e12795. doi: 10.7717/peerj.12795 (PMC8757373; doi:10.7717/peerj.12795)
Supplement: Supplemental Information 3 [file peerj-10-12795-s003.xlsx]

## Sheet: Raw Data
SN	Respondent code	Age Group	Gender	Affiliation	Experience	Perception on impacts of climate change	Perception on shift in habitat
1	R1.1	3	1	1	3	1	1
2	R1.2	3	1	1	3	1	1
3	R1.3	3	1	1	3	1	1
4	R1.4	2	1	1	2	1	1
5	R1.5	3	1	1	3	1	1
6	R1.6	2	1	2	2	1	2
7	R1.7	3	1	1	3	1	1
8	R1.8	4	1	2	3	1	1
9	R1.9	4	1	4	3	1	1
10	R1.10	4	1	4	3	1	1
11	R1.11	3	1	4	2	1	1
12	R1.12	4	1	2	3	1	1
13	R1.13	2	1	2	2	1	2
14	R1.14	1	1	1	1	1	2
15	R1.15	3	1	1	3	1	1
16	R1.16	4	1	4	3	1	1
17	R1.17	3	1	1	3	1	1
18	R1.18	3	1	2	3	2	3
19	R1.19	2	1	1	1	1	2
20	R1.20	2	1	1	1	1	2
21	R1.21	3	1	1	3	1	1
22	R1.22	3	1	1	3	1	1
23	R1.23	3	1	1	3	1	1
24	R1.24	3	1	1	3	1	1
25	R1.25	4	1	1	3	1	1
26	R1.26	2	1	1	3	2	1
27	R1.27	3	1	2	3	1	3
28	R1.28	2	1	1	2	1	1
29	R1.29	2	1	1	2	1	1
30	R1.30	1	2	1	1	1	2
31	R1.31	3	2	1	3	1	1
32	R1.32	2	2	1	3	1	1
33	R1.33	3	1	2	3	1	1
34	R1.34	4	1	1	3	1	2
35	R1.35	3	1	1	3	1	1
36	R1.36	2	1	3	2	1	2
37	R1.37	2	1	2	2	1	1
38	R1.38	3	1	3	2	1	1
39	R1.39	2	2	3	2	3	3
40	R1.40	3	1	3	2	1	2
41	R1.41	3	1	3	2	3	3
42	R1.42	1	1	1	1	1	1
43	R1.43	4	1	4	3	2	3
44	R1.44	1	1	2	2	1	1
45	R1.45	2	2	1	2	1	1
46	R1.46	2	1	1	2	2	2
47	R1.47	3	1	2	3	1	1
48	R1.48	2	1	4	2	3	3
49	R1.49	4	1	2	3	1	1
50	R1.50	4	1	2	3	2	2
51	R1.51	3	1	1	3	1	1
52	R1.52	2	1	1	2	1	1
53	R1.53	3	1	3	3	3	3

## Sheet: Coding
Coding
Age group
1	18 to 30 years
2	31 to 40 years
3	40 to 50 years
4	>30 years
Gender
1	Male
2	Female
Affiliation
1	Government organisation
2	Non-government organisation
3	Community organisation
Experience
1	<5 years
2	5 to 15 years
3	>15 years
Perception on impacts of climate change
1	Climate change impacts
2	Natural changes
3	Do not know
Perception on shift in habitat
1	Habitat shift due to climate change
2	Habitat shift due to unknown reasons
3	Do not know
